# Supplementary material for: Effects of Antioxidant Intake on Fetal Development and Maternal/Neonatal Health during Pregnancy
Source: Antioxidants (Basel). 2022 Mar 28;11(4):648. doi: 10.3390/antiox11040648 (PMC9028185; doi:10.3390/antiox11040648)
Supplement: Supplementary file 1 [file antioxidants-11-00648-s001.zip]

Archive with 1 entries (1 files):
- antioxidants-1636668-supplementary.pdf
